# Supplementary material for: Development of a Choline Database to Estimate Australian Population Intakes
Source: Nutrients. 2019 Apr 23;11(4):913. doi: 10.3390/nu11040913 (PMC6521034; doi:10.3390/nu11040913)
Supplement: Supplementary file 1 [file nutrients-11-00913-s001.zip]

Archive with 2 entries (2 files):
- nutrients-477121-supplementary-figure S2.doc
- nutrients-477121-supplementary-figure S1,Tables.docx
